# Supplementary material for: Characterization of Gut Microbiome Composition in Depression and Completed Suicide
Source: Int J Mol Sci. 2025 May 19;26(10):4880. doi: 10.3390/ijms26104880 (PMC12112742; doi:10.3390/ijms26104880)
Supplement: Supplementary file 1 [file ijms-26-04880-s001.zip]

Archive with 1 entries (1 files):
- ijms-3621890-supplementary.xlsx
