# Supplementary material for: Characterization of Gut Microbiome Composition in Depression and Completed Suicide
Source: Int J Mol Sci. 2025 May 19;26(10):4880. doi: 10.3390/ijms26104880 (PMC12112742; doi:10.3390/ijms26104880)
Supplement: Supplementary file 1 [file ijms-26-04880-s001.zip › ijms-3621890-supplementary.xlsx]

## Sheet: alive_cntrl
	ID	Sex	Age	Group	HoursToSample	BDI	HDRS	ZDRS	HADSA	HADSD	YMA	YMND	YMNAs	YMHR	YMOPD	YMAD	YMSUM	CSSRS
SMPL45	4-1	f	22.2368	alive_cntrl		9	11	47	16	12	-7.58	-7.95	-9.41	-11.78	-7.75	-20.054	-64.524	0
SMPL46	4-10	m	23.2663	alive_cntrl		3	5	48	5	3	3.46	5	7.58	3.4	3.72	7.41	30.57	0
SMPL47	4-11	f	23.9124	alive_cntrl		12	7	37	7	8	-0.2	-2.59	-4.52	-2.82	0.31	0.38	-9.44	0
SMPL48	4-12	f	25.7084	alive_cntrl		9	6	53	4	0	6.26	8.08	4.96	2.01	4.07	6.8	32.18	0
SMPL49	4-13	f	78.9733	alive_cntrl		13	17	38	11	9	-4.89	-9.1	-3.11	-3.66	-2.7	-8.4	-31.86	0
SMPL50	4-14	f	23.6003	alive_cntrl		4	6	48	5	1	4.08	6.77	6.24	2.18	0.75	7.48	27.5	0
SMPL51	4-15	f	23.603	alive_cntrl		2	7	46	0	1	4.11	5.46	8.57	5.87	3.14	14.27	41.42	0
SMPL52	4-16	f	31.4853	alive_cntrl		6	7	52	5	2	1.86	1.72	2.96	2.47	0.23	6.32	15.56	0
SMPL53	4-17	f	54.9405	alive_cntrl		3	7	50	4	3	0.61	-0.68	-7.35	-7.79	-5.97	-17	-38.18	0
SMPL54	4-18	m	56.7885	alive_cntrl		3	2	47	4	0	4.06	5.28	4.93	0.37	4.57	6.51	25.72	0
SMPL55	4-19	m	20.8871	alive_cntrl		5	0	50	5	7	5.17	1.92	6.63	4.86	2.42	12.87	33.87	1
SMPL56	4-2	f	30.8227	alive_cntrl		24	17	45	15	9	0.27	-2.95	0.63	-0.21	-0.8	7.62	4.56	0
SMPL57	4-20	m	51.8823	alive_cntrl		2.2	19	43	11	9	-4.05	-3.31	-4.77	-1.51	-1.34	-4.84	-19.82	0
SMPL58	4-21	f	31.3347	alive_cntrl		11	5	46	9	5	-0.79	-1.65	-3.77	-1.92	1.82	4.5	-1.81	0
SMPL59	4-23	m	26.0534	alive_cntrl		7	9	53	4	4	7.04	4.75	6.81	6.41	3.87	14.01	42.89	0
SMPL60	4-24	f	26.6393	alive_cntrl		7	2	49	3	1	4.07	6.13	5.19	5.5	5.03	9.82	35.74	0
SMPL61	4-25	f	57.4675	alive_cntrl		6	10	52	6	4	-2.54	-2.9	0.09	-3.87	-3.94	-0.43	-13.59	0
SMPL62	4-26	m	40.4902	alive_cntrl		6	1	49	3	4	6.91	3.12	7.2	4.64	4.02	13.6	39.05	0
SMPL63	4-28	f	44.5448	alive_cntrl		12	8	42	7	2	1.9	-3.11	6.27	-0.79	2.96	3.55	10.78	0
SMPL64	4-29	f	28.9719	alive_cntrl		19	16	50	12	11	-5.26	-4.39	2.72	3.06	-3.32	-1.19	-8.38	0
SMPL65	4-3	m	61.2457	alive_cntrl		2	7	49	4	3	6.92	4.27	7.3	1.35	2.4	4.78	27.02	0
SMPL66	4-30	f	31.9507	alive_cntrl		5	8	37	4	6	3.65	-5.15	3.84	-3.07	5.03	5.71	10.01	0
SMPL67	4-34	f	35.5838	alive_cntrl		13	16	52	7	1	3.61	-3.32	5.23	-3.08	4.22	-1.79	4.87	1
SMPL68	4-37	f	41.6153	alive_cntrl		29	17	36	11	9	0.45	-7.24	-5.09	-3.68	-1.98	-4.19	-21.73	1
SMPL69	4-38	f	40.6188	alive_cntrl		2	5	48	6	2	7.82	5.24	6.95	7.23	5.12	12.86	45.22	0
SMPL70	4-39	m	49.9329	alive_cntrl		7	8	54	7	2	-3.07	-0.53	-0.63	-0.42	-1.69	-5.43	-11.77	0
SMPL71	4-4	f	57.1581	alive_cntrl		17	17	47	5	12	-0.93	-7.46	-2.9	-3.12	-0.24	-8.23	-22.88	0
SMPL72	4-46	m	51.0746	alive_cntrl		8	8	24	2	5	6.31	41.2	7.49	4.77	4.21	10.99	74.97	0
SMPL73	4-48	f	27.833	alive_cntrl		3	4	35	3	1	6.17	3.91	6.38	3.8	5.24	13.6	39.1	0
SMPL74	4-49	f	22.5626	alive_cntrl		15	11	51	12	7	-8.11	-10.91	-3.65	-7.83	-4.72	-14.99	-50.21	0
SMPL75	4-5	f	23.77	alive_cntrl		7	6	49	10	5	-2.15	-6.43	-4.29	-1	-2.68	1.88	-14.67	0
SMPL76	4-51	m	40.4902	alive_cntrl		5		30	5	5	6.94	-0.13	3.96	6.19	3.67	14	34.63	0
SMPL77	4-7	f	24.1396	alive_cntrl		8	18	48	8	4	4.53	3.37	4.03	2.59	2.96	10.47	27.95	0
SMPL78	4-8	m	24.4381	alive_cntrl		1	5	47	3	0	3.34	7.36	9.1	5.13	1.38	9.2	35.51	0
SMPL79	4-9	f	21.6345	alive_cntrl		23	12	46	11	7	-3.91	-10.93	-3.81	-3.83	-9.34	1.69	-30.13	0

## Sheet: deceased_case
	ID	Sex	Age	Group	HoursToSample	BDI	HDRS	ZDRS	HADSA	HADSD	YMA	YMND	YMNAs	YMHR	YMOPD	YMAD	YMSUM	CSSRS
SMPL0	1-1	f	23.8439	deceased_case	4	-	-	-	-	-	-	-	-	-	-	-	-	-
SMPL1	1-10	m	56.0465	deceased_case	12.3	-	-	-	-	-	-	-	-	-	-	-	-	-
SMPL2	1-11	m	22.2943	deceased_case	16.1	-	-	-	-	-	-	-	-	-	-	-	-	-
SMPL3	1-12	m	48.1999	deceased_case	4	-	-	-	-	-	-	-	-	-	-	-	-	-
SMPL4	1-13	m	33.4839	deceased_case	4	-	-	-	-	-	-	-	-	-	-	-	-	-
SMPL5	1-14	m	21.2375	deceased_case	24	-	-	-	-	-	-	-	-	-	-	-	-	-
SMPL6	1-15	m	38.6283	deceased_case	4	-	-	-	-	-	-	-	-	-	-	-	-	-
SMPL7	1-16	f	76.1177	deceased_case	10.8	-	-	-	-	-	-	-	-	-	-	-	-	-
SMPL8	1-17	m	69.7084	deceased_case	24	-	-	-	-	-	-	-	-	-	-	-	-	-
SMPL9	1-18	m	29.7714	deceased_case	24	-	-	-	-	-	-	-	-	-	-	-	-	-
SMPL10	1-19	m	36.5339	deceased_case	17.6	-	-	-	-	-	-	-	-	-	-	-	-	-
SMPL11	1-20	m	41.7741	deceased_case	24	-	-	-	-	-	-	-	-	-	-	-	-	-
SMPL12	1-21	m	47.2115	deceased_case	15.8	-	-	-	-	-	-	-	-	-	-	-	-	-
SMPL13	1-22	m	65.7687	deceased_case	18.4	-	-	-	-	-	-	-	-	-	-	-	-	-
SMPL14	1-23	m	28.8487	deceased_case	4	-	-	-	-	-	-	-	-	-	-	-	-	-
SMPL17	1-26	m	46.0041	deceased_case	14.2	-	-	-	-	-	-	-	-	-	-	-	-	-
SMPL18	1-27	f	64.3231	deceased_case	12.1	-	-	-	-	-	-	-	-	-	-	-	-	-
SMPL19	1-28	m	51.6934	deceased_case	18.8	-	-	-	-	-	-	-	-	-	-	-	-	-
SMPL20	1-29	m	27.8467	deceased_case	17.1	-	-	-	-	-	-	-	-	-	-	-	-	-
SMPL21	1-3	m	36.6817	deceased_case	14.1	-	-	-	-	-	-	-	-	-	-	-	-	-
SMPL23	1-32	f	55.9699	deceased_case	4.2	-	-	-	-	-	-	-	-	-	-	-	-	-
SMPL24	1-33	f	32.2546	deceased_case	23	-	-	-	-	-	-	-	-	-	-	-	-	-
SMPL25	1-34	m	21.3361	deceased_case	21.2	-	-	-	-	-	-	-	-	-	-	-	-	-
SMPL26	1-35	m	24.9309	deceased_case	22	-	-	-	-	-	-	-	-	-	-	-	-	-
SMPL28	1-37	m	28.3641	deceased_case	24	-	-	-	-	-	-	-	-	-	-	-	-	-
SMPL29	1-38	m	70.8145	deceased_case	24	-	-	-	-	-	-	-	-	-	-	-	-	-
SMPL30	1-39	m	40.5476	deceased_case	23.6	-	-	-	-	-	-	-	-	-	-	-	-	-
SMPL32	1-41	m	23.4524	deceased_case	19.5	-	-	-	-	-	-	-	-	-	-	-	-	-
SMPL33	1-42	m	16.9719	deceased_case	10.2	-	-	-	-	-	-	-	-	-	-	-	-	-
SMPL34	1-43	m	55.3429	deceased_case	24	-	-	-	-	-	-	-	-	-	-	-	-	-
SMPL35	1-44	f	52.7611	deceased_case	22	-	-	-	-	-	-	-	-	-	-	-	-	-
SMPL36	1-45	m	32.2546	deceased_case	24	-	-	-	-	-	-	-	-	-	-	-	-	-
SMPL38	1-5	m	45.4839	deceased_case	4	-	-	-	-	-	-	-	-	-	-	-	-	-
SMPL39	1-7	m	24.6379	deceased_case	24	-	-	-	-	-	-	-	-	-	-	-	-	-
SMPL40	1-8	m	54.0917	deceased_case	24.3	-	-	-	-	-	-	-	-	-	-	-	-	-
SMPL41	1-9	f	90.3381	deceased_case	4.4	-	-	-	-	-	-	-	-	-	-	-	-	-
